# Supplementary material for: Multicentric Study on Enteric Protists Occurrence in Zoological Parks in Portugal
Source: Pathogens. 2024 Oct 6;13(10):874. doi: 10.3390/pathogens13100874 (PMC11509964; doi:10.3390/pathogens13100874)
Supplement: Supplementary file 1 [file pathogens-13-00874-s001.zip]

Archive with 1 entries (1 files):
- pathogens-3216349-supplementary.pdf
